# Supplementary material for: Enhanced Luminescent Detection of Circulating Tumor Cells by a 3D Printed Immunomagnetic Concentrator
Source: Biosensors (Basel). 2021 Aug 17;11(8):278. doi: 10.3390/bios11080278 (PMC8391490; doi:10.3390/bios11080278)
Supplement: Supplementary file 1 [file biosensors-11-00278-s001.zip]

Archive with 1 entries (1 files):
- biosensors-1330603-supplementary.pdf
